# Supplementary material for: Differential expression pattern, bioinformatics analysis, and validation of circRNA and mRNA in patients with arteriosclerosis
Source: Front Cardiovasc Med. 2022 Sep 13;9:942797. doi: 10.3389/fcvm.2022.942797 (PMC9513155; doi:10.3389/fcvm.2022.942797)
Supplement: Supplementary file 1 [file Data_Sheet_1.xlsx]

## Sheet: Table1 clinical data
patients for sequencing
group	gender	age	Rutherford stage	hypertension	diabetes	CVD
Control	male	65	0	0	0	0
Control	female	56	0	0	0	0
Control	male	53	0	0	0	0
ASO	male	79	6	0	0	0
ASO	male	74	5	1	0	0
ASO	female	81	6	0	0	0
patients for PCR
group	gender	age	Rutherford stage	hypertension	diabetes	CVD
Control	male	74	0	1	0	0
Control	female	54	0	0	0	0
Control	male	41	0	1	0	0
Control	male	31	0	0	0	0
Control	male	38	0	0	0	0
Control	male	52	0	0	0	0
Control	male	45	0	0	0	0
Control	male	37	0	0	0	0
Control	male	53	0	0	0	0
ASO	male	74	4	1	0	0
ASO	female	91	5	1	1	0
ASO	male	70	4	1	0	0
ASO	female	71	4	1	1	0
ASO	female	68	4	0	0	0
ASO	male	90	5	1	1	1
ASO	male	45	6	0	0	1
ASO	female	75	5	0	0	0

## Sheet: Table2 primers and siRNA
primers for PCR
	BCAT1	F	CAACTATGGAGAATGGTCCTAAGCT
		R	TGTCCAGTCGCTCTCTTCTCTTC
divergent	hsa_circ_0008706	F	ATGCTACAAAACTGCTCCAGAAG
		R	CAACAGACACCTCAATTTCCATGT
	hsa_circ_0000688	F	CAAGGAGAGGGTGACAGGACATC
		R	CGAAAAGCCACTCATCTCCTG
	hsa_circ_0006909	F	AAGAAGACCTGCTGGATGGCT
		R	CCTCAGTGGGCATTACCGAC
	hsa_circ_0073239	F	ATGGCAGCACACTGGTCGAA
		R	GCCATTAGATCATGCACTGGATC
	hsa_circ_0003861	F	GAGACCCGTCTGTTATTTCTGTTAC
		R	TGCTTGGATCTTGACTCTTTCAC
convergent	hsa_circ_0008706	F	ACCACGAATCCCTGGATAATGA
		R	TCCACAGCAGAATCACAGCAGT
primers for sanger
	hsa_circ_0008706	F	TCTTGCAGAGTACGCAGAGC
		R	TGTCTCCCTCGCTTTTTAGC
siRNA target sequence
	hsa_circ_0008706	si-1	CAAAACUGCUCCAGAAGCCTT
		si-2	ACUGCUCCAGAAGCCUCCCTT

## Sheet: Table3 DE AGO2-binding circ
circBase	circName	symbol	control	treat	log2FoldChange	p.value
hsa_circ_0000095	hsa_circ:chr1:95609447-95616975	TMEM56,TMEM56-RWDD3	289.244	60.6857	-2.25286	0.0270403
hsa_circ_0000098	hsa_circ:chr1:101372408-101387397	SLC30A7	27.885	11.9828	-1.21852	0.0144662
hsa_circ_0000199	hsa_circ:chr1:243708812-243736350	AKT3	129.265	53.7891	-1.26495	0.00761975
hsa_circ_0000211	hsa_circ:chr10:7318854-7327916	SFMBT2	111.718	255.166	1.19158	0.015137
hsa_circ_0000226	hsa_circ:chr10:27821436-27822923	RAB18	50.3416	20.2026	-1.31721	0.0213473
hsa_circ_0000233	hsa_circ:chr10:32832228-32873232	CCDC7	336.197	108.736	-1.62847	0.0324194
hsa_circ_0000247	hsa_circ:chr10:74474869-74475660	MCU	66.985	0	#NAME?	1.68e-12
hsa_circ_0000255	hsa_circ:chr10:103432672-103436193	FBXW4	40.318	6.99321	-2.5274	1.29e-05
hsa_circ_0000390	hsa_circ:chr12:32760891-32764217	FGD4	42.8873	80.8303	0.914345	0.0440007
hsa_circ_0000479	hsa_circ:chr13:43528084-43544806	EPSTI1	5.74644	72.9875	3.66691	3.61e-09
hsa_circ_0000524	hsa_circ:chr14:23378692-23380612	RBM23	292.066	116.663	-1.32395	0.000141205
hsa_circ_0000651	hsa_circ:chr15:90982564-90986710	IQGAP1	58.2887	122.751	1.07445	0.0436007
hsa_circ_0000653	hsa_circ:chr15:91029262-91030814	IQGAP1	0	4.76529	Inf	0.0471209
hsa_circ_0000836	hsa_circ:chr18:19345733-19399607	MIB1	15.5482	4.63773	-1.74526	0.0258823
hsa_circ_0000918	hsa_circ:chr19:19750894-19751380	GMIP	19.7891	65.7473	1.73223	0.00419064
hsa_circ_0001246	hsa_circ:chr22:46096162-46136418	ATXN10	156.482	59.0858	-1.40511	0.00670228
hsa_circ_0001364	hsa_circ:chr3:179131200-179137293	GNB4	15.6532	44.2635	1.49965	0.0341613
hsa_circ_0001395	hsa_circ:chr4:17816476-17816981	NCAPG	48.2826	6.99321	-2.78748	0.0131736
hsa_circ_0001498	hsa_circ:chr5:76758920-76760634	WDR41	129.976	0	#NAME?	2.26e-15
hsa_circ_0001535	hsa_circ:chr5:137320946-137324004	FAM13B	883.144	535.181	-0.722621	0.0386846
hsa_circ_0001633	hsa_circ:chr6:107824861-107827631	SOBP	182.246	75.553	-1.27033	0.00470776
hsa_circ_0001722	hsa_circ:chr7:90376996-90419967	CDK14	34.8775	5.43916	-2.68084	3.25e-05
hsa_circ_0001799	hsa_circ:chr8:48612965-48614577	SPIDR	9.46188	0	#NAME?	0.0173736
hsa_circ_0001829	hsa_circ:chr8:142264088-142264728	LOC105375787,SLC45A4	416.54	196.408	-1.0846	0.00915348
hsa_circ_0001882	hsa_circ:chr9:114148657-114154104	KIAA0368	80.7919	167.906	1.05537	0.0183935
hsa_circ_0001956	hsa_circ:chr7:36320724-36336796	EEPD1	6.39097	0	#NAME?	0.0342783
hsa_circ_0001975	hsa_circ:chr3:57827026-57843886	SLMAP	5.69099	0	#NAME?	0.0474056
hsa_circ_0002111	hsa_circ:chr8:18622959-18662408	PSD3	11.2552	56.1792	2.31945	0.000666226
hsa_circ_0002153	hsa_circ:chrX:107083900-107097934	MID2	33.5384	5.19219	-2.6914	0.0075557
hsa_circ_0002341	hsa_circ:chr2:216279560-216284108	FN1	0	6.16896	Inf	0.00870027
hsa_circ_0002360	hsa_circ:chr21:36206707-36231875	RUNX1	0	12.9446	Inf	0.00123053
hsa_circ_0002422	hsa_circ:chr3:172003716-172028671	FNDC3B	0	13.9181	Inf	0.00235903
hsa_circ_0002470	hsa_circ:chr1:27994737-27995857	IFI6	0	4.49708	Inf	0.0386568
hsa_circ_0002554	hsa_circ:chr3:53908238-53910107	ACTR8	4.80851	19.7826	2.04057	0.0318845
hsa_circ_0002566	hsa_circ:chr7:64004085-64004810	ZNF680	274.778	74.1975	-1.88882	0.00741981
hsa_circ_0002805	hsa_circ:chr20:62407031-62422143	ZBTB46	11.6903	39.0106	1.73855	0.0131936
hsa_circ_0002837	hsa_circ:chr19:41847788-41848152	TGFB1	17.2533	0	#NAME?	4.34e-05
hsa_circ_0002844	hsa_circ:chr2:182786675-182793005	SSFA2	0	7.83092	Inf	0.00506
hsa_circ_0002921	hsa_circ:chr9:74489530-74489999	ABHD17B	10.1572	1.55405	-2.7084	0.0100509
hsa_circ_0002972	hsa_circ:chr5:176963359-176966148	FAM193B	0	8.40856	Inf	0.034682
hsa_circ_0002976	hsa_circ:chr9:33948372-33948585	UBAP2	7.60282	0	#NAME?	0.0127248
hsa_circ_0002984	hsa_circ:chr11:128963516-128994789	ARHGAP32	10.2347	1.15333	-3.14959	0.0218871
hsa_circ_0002999	hsa_circ:chr2:215617171-215661841	BARD1	49.1468	8.1269	-2.59632	0.008263
hsa_circ_0003091	hsa_circ:chr3:48572945-48573896	PFKFB4	0	5.54072	Inf	0.0333134
hsa_circ_0003267	hsa_circ:chr6:84108086-84117620	ME1	14.8425	53.9119	1.86087	0.000126876
hsa_circ_0003316	hsa_circ:chr8:38677040-38678153	TACC1	17.9291	1.53777	-3.54339	0.00228699
hsa_circ_0003423	hsa_circ:chr18:56601665-56621031	ZNF532	63.4663	131.994	1.05641	0.0290676
hsa_circ_0003684	hsa_circ:chr17:73238417-73239651	GGA3	6.56811	24.6132	1.90588	0.0250742
hsa_circ_0003823	hsa_circ:chr3:138289160-138291826	CEP70	16.8802	44.5922	1.40146	0.0399662
hsa_circ_0003861	hsa_circ:chr9:74309425-74313120	TMEM2	0.645991	10.8311	4.06752	0.0199547
hsa_circ_0003943	hsa_circ:chr7:6854395-6862991	CCZ1B	35.0551	0	#NAME?	0.0189246
hsa_circ_0004015	hsa_circ:chr7:90355881-90377090	CDK14	56.833	20.0853	-1.50059	0.0267447
hsa_circ_0004119	hsa_circ:chr6:57058640-57075243	RAB23	115.123	30.1574	-1.9326	6.89e-06
hsa_circ_0004390	hsa_circ:chr1:85331068-85331821	LPAR3	0	6.59408	Inf	0.0185156
hsa_circ_0004419	hsa_circ:chr10:99915850-99923154	R3HCC1L	0	6.05926	Inf	0.0174739
hsa_circ_0004448	hsa_circ:chr12:69214105-69218431	MDM2	0	11.1076	Inf	0.000347505
hsa_circ_0004458	hsa_circ:chr8:18656805-18662408	PSD3	24.9333	157.326	2.65761	4.94e-06
hsa_circ_0004596	hsa_circ:chr11:73418465-73429935	RAB6A	27.702	66.5964	1.26546	0.0103424
hsa_circ_0004636	hsa_circ:chr4:151719233-151729550	LRBA	15.5994	0	#NAME?	0.012745
hsa_circ_0004777	hsa_circ:chr1:204082043-204083733	SOX13	71.0272	19.1986	-1.88737	0.00203668
hsa_circ_0004817	hsa_circ:chr14:62211423-62212535	HIF1A	1.91451	10.5972	2.46864	0.0396614
hsa_circ_0004854	hsa_circ:chr5:134705096-134705832	H2AFY	19.7974	4.22887	-2.22697	0.0146632
hsa_circ_0004904	hsa_circ:chr14:50136242-50141145	POLE2	26.4151	0	#NAME?	0.000209219
hsa_circ_0005066	hsa_circ:chr4:186180002-186188309	SNX25	0.718305	8.67499	3.59419	0.0183501
hsa_circ_0005077	hsa_circ:chr17:57808782-57851246	VMP1	24.6111	10.4532	-1.23536	0.014342
hsa_circ_0005079	hsa_circ:chr2:9022641-9098771	MBOAT2	6.60158	0	#NAME?	0.0246612
hsa_circ_0005097	hsa_circ:chr10:99196948-99198460	EXOSC1	5.90552	0	#NAME?	0.0290004
hsa_circ_0005153	hsa_circ:chr5:96058343-96065429	CAST	0	5.79106	Inf	0.0360489
hsa_circ_0005211	hsa_circ:chr15:59470592-59480415	MYO1E	2.11876	9.69581	2.19414	0.0404887
hsa_circ_0005376	hsa_circ:chr8:42780700-42798588	HOOK3	30.714	8.07331	-1.92766	0.0116299
hsa_circ_0005552	hsa_circ:chr2:63206323-63223901	EHBP1	92.4992	38.2875	-1.27257	0.0111637
hsa_circ_0005568	hsa_circ:chr19:18684103-18684558	UBA52	0.807488	13.9491	4.11059	0.00503875
hsa_circ_0005571	hsa_circ:chr19:18285850-18286507	IFI30	7.13128	23.3357	1.7103	0.0367821
hsa_circ_0005598	hsa_circ:chr19:58904343-58904854	RPS5	1.59933	16.6973	3.38408	0.00467322
hsa_circ_0005674	hsa_circ:chr1:32375639-32377427	PTP4A2	0	6.4193	Inf	0.0384505
hsa_circ_0005720	hsa_circ:chr1:95609447-95639445	TMEM56,TMEM56-RWDD3	48.7809	16.8084	-1.53713	0.0362598
hsa_circ_0005738	hsa_circ:chr2:61597456-61622368	USP34	14.1274	0	#NAME?	0.00843907
hsa_circ_0005761	hsa_circ:chr15:62325640-62336454	VPS13C	27.6702	0	#NAME?	2.61e-07
hsa_circ_0005829	hsa_circ:chr1:8568686-8617582	RERE	25.7907	5.19219	-2.31243	0.0415756
hsa_circ_0005946	hsa_circ:chr17:1746097-1747980	RPA1	19.9988	8.54725	-1.22638	0.0400619
hsa_circ_0005993	hsa_circ:chr9:33956077-33963789	UBAP2	16.9284	0	#NAME?	0.00776271
hsa_circ_0006010	hsa_circ:chr7:32672155-32678977	DPY19L1P1	62.8162	5.43916	-3.52968	6.89e-09
hsa_circ_0006222	hsa_circ:chr12:48477374-48491907	SENP1	10.768	1.53777	-2.80784	0.038537
hsa_circ_0006229	hsa_circ:chr7:47384353-47385954	TNS3	1.43661	9.42106	2.71322	0.0332028
hsa_circ_0006286	hsa_circ:chr11:102076624-102080295	YAP1	15.7742	0	#NAME?	9.8e-05
hsa_circ_0006322	hsa_circ:chrY:7209156-7239930	PRKY	0	18.2565	Inf	0.00162557
hsa_circ_0006365	hsa_circ:chr7:65751498-65751696	TPST1	70.5877	23.9413	-1.55992	0.0403228
hsa_circ_0006515	hsa_circ:chr9:36351112-36353328	RNF38	0.968986	12.1431	3.64752	0.0255245
hsa_circ_0006867	hsa_circ:chr4:151388825-151412187	LRBA	24.5615	109.548	2.15709	0.0204037
hsa_circ_0006894	hsa_circ:chr5:167995651-167996003	PANK3	29.8716	5.76665	-2.37297	0.00344686
hsa_circ_0006909	hsa_circ:chr3:51575605-51624575	RAD54L2	2.51407	20.3077	3.01393	0.00153868
hsa_circ_0006936	hsa_circ:chr6:150092298-150094305	PCMT1	14.0021	0	#NAME?	0.00934903
hsa_circ_0007083	hsa_circ:chr3:50289532-50290616	GNAI2	5.38729	25.042	2.21672	0.000822024
hsa_circ_0007085	hsa_circ:chr17:30315339-30315516	SUZ12	16.0197	0	#NAME?	8.13e-05
hsa_circ_0007097	hsa_circ:chr10:70696692-70703013	DDX50	13.1568	0	#NAME?	0.00946086
hsa_circ_0007108	hsa_circ:chrX:24190832-24197887	ZFX	46.0609	14.376	-1.67988	0.0133909
hsa_circ_0007227	hsa_circ:chr1:21329206-21437876	EIF4G3	0	5.40007	Inf	0.0157226
hsa_circ_0007334	hsa_circ:chr2:9083316-9098771	MBOAT2	229.059	19.6066	-3.54631	0.0115801
hsa_circ_0007489	hsa_circ:chr15:41361768-41362745	INO80	14.3613	0	#NAME?	0.00955694
hsa_circ_0007530	hsa_circ:chr2:201997752-202014558	CFLAR	0	5.40007	Inf	0.0157226
hsa_circ_0007919	hsa_circ:chr17:953290-1003975	ABR	0.638169	10.1947	3.99774	0.0371764
hsa_circ_0007940	hsa_circ:chr7:98988516-98988876	ARPC1B	4.23752	19.9921	2.23814	0.00674818
hsa_circ_0008033	hsa_circ:chr19:34887206-34887562	GPI	5.7296	0	#NAME?	0.037934
hsa_circ_0008114	hsa_circ:chr17:77073512-77073946	ENGASE	46.27	85.4813	0.885532	0.0454992
hsa_circ_0008164	hsa_circ:chr5:77385217-77425131	AP3B1	7.05774	0	#NAME?	0.0147157
hsa_circ_0008275	hsa_circ:chr1:12359259-12368698	VPS13D	7.75404	0	#NAME?	0.019496
hsa_circ_0008304	hsa_circ:chr3:141811903-141820683	TFDP2	65.2021	23.9901	-1.44248	0.000380054
hsa_circ_0008501	hsa_circ:chr1:8601273-8674745	RERE	54.7739	25.5034	-1.1028	0.0182894
hsa_circ_0008566	hsa_circ:chr1:176104146-176133027	RFWD2	0	6.45998	Inf	0.0177942
hsa_circ_0008590	hsa_circ:chr19:45528587-45528995	RELB	13.5855	57.8695	2.09073	0.00289853
hsa_circ_0008630	hsa_circ:chr6:57058640-57061404	RAB23	12.6129	1.35448	-3.21908	0.0454585
hsa_circ_0008645	hsa_circ:chr7:90355881-90419967	CDK14	58.1697	27.4547	-1.08322	0.047791
hsa_circ_0008659	hsa_circ:chr1:214564331-214571344	PTPN14	6.7423	0	#NAME?	0.0371055
hsa_circ_0008706	hsa_circ:chr9:112898407-112900819	AKAP2,PALM2-AKAP2	0.968986	11.9418	3.6234	0.0462932
hsa_circ_0008751	hsa_circ:chr7:90585012-90613556	CDK14	16.9058	0	#NAME?	0.00082723
hsa_circ_0008777	hsa_circ:chr20:54956489-54961589	AURKA	6.29032	0	#NAME?	0.0267197
hsa_circ_0008788	hsa_circ:chr1:215342542-215345526	KCNK2	4.23606	20.6039	2.28212	0.0034604
hsa_circ_0008801	hsa_circ:chr6:42902213-42903408	CNPY3,CNPY3-GNMT	13.233	39.9235	1.5931	0.0162613
hsa_circ_0008812	hsa_circ:chr9:110062422-110074018	RAD23B	6.49848	0	#NAME?	0.0252821
hsa_circ_0008840	hsa_circ:chr2:224746659-224749466	WDFY1	0	5.42466	Inf	0.0402755
hsa_circ_0008927	hsa_circ:chr3:11399892-11421526	ATG7	7.10563	29.8268	2.06957	0.0344163
hsa_circ_0008961	hsa_circ:chr2:191520703-191537878	NAB1	9.53538	23.6856	1.31265	0.0386175
hsa_circ_0009006	hsa_circ:chr4:16587545-16597498	LDB2	28.6654	7.73928	-1.88904	0.00948301
hsa_circ_0009126	hsa_circ:chr8:131226802-131370389	ASAP1	14.8257	0.768886	-4.26919	0.00287527
hsa_circ_0009128	hsa_circ:chr16:11815433-11830089	TXNDC11	0	7.25346	Inf	0.0137243
hsa_circ_0009577	hsa_circ:chr1:8525985-8674745	RERE	5.39001	0	#NAME?	0.0381809
hsa_circ_0011399	hsa_circ:chr1:32745272-32745811	LCK	0.322995	7.85711	4.60441	0.0162132
hsa_circ_0012553	hsa_circ:chr1:52981563-52992045	ZCCHC11	44.6863	17.0376	-1.39112	0.00244202
hsa_circ_0012856	hsa_circ:chr1:65243306-65255197	RAVER2	5.25953	0	#NAME?	0.0481047
hsa_circ_0013005	hsa_circ:chr1:78267016-78309092	MIGA1	5.40929	0	#NAME?	0.0490539
hsa_circ_0013164	hsa_circ:chr1:93029199-93170301	EVI5	32.0915	10.0622	-1.67324	0.0107563
hsa_circ_0013224	hsa_circ:chr1:94643168-94649844	ARHGAP29	0	5.39016	Inf	0.0413374
hsa_circ_0013953	hsa_circ:chr1:146747017-146757164	CHD1L	14.8531	34.8622	1.2309	0.0423318
hsa_circ_0015430	hsa_circ:chr1:179089325-179091002	ABL2	20.0442	54.4401	1.44149	0.0465814
hsa_circ_0015438	hsa_circ:chr1:179306972-179310445	SOAT1	0	5.85156	Inf	0.00986999
hsa_circ_0015475	hsa_circ:chr1:179972309-179993717	CEP350	5.80069	0	#NAME?	0.0432077
hsa_circ_0016650	hsa_circ:chr1:225600156-225603034	LBR	58.1929	26.385	-1.14112	0.0460699
hsa_circ_0018064	hsa_circ:chr10:29801664-29820217	SVIL	44.7576	0	#NAME?	1.3e-09
hsa_circ_0018529	hsa_circ:chr10:70246901-70248386	SLC25A16	0.968986	12.2199	3.65661	0.0109147
hsa_circ_0018556	hsa_circ:chr10:70513609-70517134	CCAR1	6.37314	0	#NAME?	0.0390148
hsa_circ_0019779	hsa_circ:chr10:104851321-104854212	NT5C2	0	6.01026	Inf	0.00919074
hsa_circ_0020093	hsa_circ:chr10:116879949-116889297	ATRNL1	54.4045	19.0236	-1.51593	0.0265692
hsa_circ_0020340	hsa_circ:chr10:126662214-126662967	ZRANB1	23.7713	3.8377	-2.63091	0.0251749
hsa_circ_0021507	hsa_circ:chr11:22225350-22261230	ANO5	6.75553	0	#NAME?	0.0416141
hsa_circ_0023255	hsa_circ:chr11:68529003-68529155	CPT1A	7.47234	0	#NAME?	0.0171302
hsa_circ_0023480	hsa_circ:chr11:72712035-72726930	FCHSD2	0	7.99953	Inf	0.00726177
hsa_circ_0024085	hsa_circ:chr11:95825056-95826681	MAML2	8.39735	25.701	1.61382	0.0203808
hsa_circ_0024152	hsa_circ:chr11:106810186-106810904	GUCY1A2	8.89384	0	#NAME?	0.0384903
hsa_circ_0024604	hsa_circ:chr11:120276827-120278532	ARHGEF12	73.5623	17.2999	-2.0882	0.0074955
hsa_circ_0024605	hsa_circ:chr11:120276827-120280159	ARHGEF12	49.3658	0	#NAME?	0.00331521
hsa_circ_0027819	hsa_circ:chr12:97303530-97306595	NEDD1	6.76308	0	#NAME?	0.0217466
hsa_circ_0030722	hsa_circ:chr13:99896086-99896878	UBAC2	4.18963	14.6101	1.80207	0.0214737
hsa_circ_0030883	hsa_circ:chr13:111274563-111276626	NAXD	43.7038	21.6183	-1.01551	0.0332026
hsa_circ_0031677	hsa_circ:chr14:36133848-36194359	RALGAPA1	7.25026	0	#NAME?	0.0148696
hsa_circ_0032261	hsa_circ:chr14:67736418-67770316	MPP5	8.498	0	#NAME?	0.0299116
hsa_circ_0033126	hsa_circ:chr14:97026986-97029230	PAPOLA	0	14.62	Inf	0.00277289
hsa_circ_0035249	hsa_circ:chr15:50923614-50955243	TRPM7	8.73694	0	#NAME?	0.0283164
hsa_circ_0044269	hsa_circ:chr17:45673719-45677105	NPEPPS	0	6.81983	Inf	0.0150815
hsa_circ_0044949	hsa_circ:chr17:58342773-58372162	USP32	11.4257	3.4844	-1.71331	0.0405366
hsa_circ_0045334	hsa_circ:chr17:62817885-62818511	PLEKHM1P1	4.63528	21.2861	2.19918	0.0139923
hsa_circ_0050334	hsa_circ:chr19:30462100-30477324	URI1	16.5567	42.9562	1.37545	0.0184955
hsa_circ_0050539	hsa_circ:chr19:34934749-34936026	UBA2	6.39879	0	#NAME?	0.0301251
hsa_circ_0052852	hsa_circ:chr2:20478344-20527139	PUM2	5.76185	0	#NAME?	0.0415021
hsa_circ_0054197	hsa_circ:chr2:39513993-39517475	MAP4K3	0	4.51335	Inf	0.0494977
hsa_circ_0054211	hsa_circ:chr2:39559058-39564722	MAP4K3	37.0143	0	#NAME?	0.00216023
hsa_circ_0054263	hsa_circ:chr2:42867313-42887002	MTA3	5.62113	0	#NAME?	0.0349811
hsa_circ_0055002	hsa_circ:chr2:66691241-66739426	MEIS1	5.66388	0	#NAME?	0.0341985
hsa_circ_0056829	hsa_circ:chr2:160194078-160252345	BAZ2B,ENSG00000223642.3	20.645	6.05945	-1.76853	0.0443776
hsa_circ_0057173	hsa_circ:chr2:178305693-178326746	AGPS	21.4681	5.01563	-2.09769	0.0459954
hsa_circ_0058182	hsa_circ:chr2:217054948-217059709	XRCC5	5.95559	0	#NAME?	0.040518
hsa_circ_0058480	hsa_circ:chr2:225360549-225379489	CUL3	9.73331	0	#NAME?	0.0030544
hsa_circ_0059071	hsa_circ:chr2:242343243-242352836	FARP2	0	6.23601	Inf	0.00739819
hsa_circ_0060152	hsa_circ:chr20:34435272-34446303	PHF20	6.0978	0	#NAME?	0.0264808
hsa_circ_0060558	hsa_circ:chr20:44530906-44531243	PLTP	7.56693	64.8015	3.09825	0.00127696
hsa_circ_0061669	hsa_circ:chr21:38480692-38525577	TTC3	5.30082	0	#NAME?	0.0451099
hsa_circ_0062610	hsa_circ:chr22:24761444-24765288	SPECC1L,SPECC1L-ADORA2A	14.8883	0	#NAME?	0.000107045
hsa_circ_0063060	hsa_circ:chr22:36155935-36157515	RBFOX2	9.5281	1.15333	-3.04638	0.0468122
hsa_circ_0066251	hsa_circ:chr3:57276884-57301820	APPL1	48.3575	5.76665	-3.06793	4.04e-05
hsa_circ_0066279	hsa_circ:chr3:57832924-57850443	SLMAP	9.53078	0	#NAME?	0.0287602
hsa_circ_0066636	hsa_circ:chr3:100000586-100002655	TBC1D23	7.04869	0	#NAME?	0.0171777
hsa_circ_0067717	hsa_circ:chr3:149563798-149613347	RNF13	2.09947	18.3202	3.12534	0.011962
hsa_circ_0069152	hsa_circ:chr4:7870349-7873807	AFAP1	37.866	13.4734	-1.49079	0.043294
hsa_circ_0069320	hsa_circ:chr4:22390711-22404422	ADGRA3	8.36146	0	#NAME?	0.00717926
hsa_circ_0069865	hsa_circ:chr4:62800558-62910267	ADGRL3	166.764	65.9306	-1.33879	0.00983235
hsa_circ_0070470	hsa_circ:chr4:95506716-95507595	PDLIM5	0	5.90057	Inf	0.0185136
hsa_circ_0070618	hsa_circ:chr4:108866126-108868693	CYP2U1	32.3573	14.6821	-1.14004	0.0253326
hsa_circ_0072309	hsa_circ:chr5:38523521-38530768	LIFR	297.518	160.584	-0.889649	0.0293187
hsa_circ_0072428	hsa_circ:chr5:49698120-49707217	EMB	8.01864	25.4082	1.66387	0.00949003
hsa_circ_0072568	hsa_circ:chr5:58476421-58511794	PDE4D	37.2926	6.50421	-2.51944	0.00654959
hsa_circ_0073239	hsa_circ:chr5:82832826-82850857	VCAN	5.74498	38.7341	2.75323	0.00294232
hsa_circ_0073240	hsa_circ:chr5:82832826-82868379	VCAN	0	6.92793	Inf	0.0129492
hsa_circ_0073517	hsa_circ:chr5:107521818-107684231	FBXL17	16.9227	3.84443	-2.13812	0.0381935
hsa_circ_0075796	hsa_circ:chr6:18236683-18258636	DEK	205.896	122.024	-0.754746	0.045045
hsa_circ_0075842	hsa_circ:chr6:24475349-24480187	GPLD1	17.3686	2.28207	-2.92807	0.0117603
hsa_circ_0077088	hsa_circ:chr6:76357447-76388643	SENP6	18.0662	5.43916	-1.73183	0.00482104
hsa_circ_0078352	hsa_circ:chr6:154762426-154763424	CNKSR3	0.484493	7.42188	3.93724	0.0489269
hsa_circ_0079284	hsa_circ:chr7:5680785-5692141	RNF216	140.001	28.6145	-2.29062	1.98e-06
hsa_circ_0079792	hsa_circ:chr7:33014229-33020165	FKBP9	0	5.32311	Inf	0.0499591
hsa_circ_0083182	hsa_circ:chr7:158436981-158439255	NCAPG2	0.638169	7.68054	3.5892	0.035425
hsa_circ_0083213	hsa_circ:chr7:158552177-158591763	ESYT2	11.488	0	#NAME?	0.0121827
hsa_circ_0084018	hsa_circ:chr8:38793512-38803739	PLEKHA2	17.0481	4.23683	-2.00855	0.0234517
hsa_circ_0084756	hsa_circ:chr8:71506741-71510490	TRAM1	1.59542	9.47007	2.56944	0.0252032
hsa_circ_0085121	hsa_circ:chr8:101276262-101300495	RNF19A	8.04993	0	#NAME?	0.0088978
hsa_circ_0087255	hsa_circ:chr9:79952171-79986065	VPS13A	24.3369	2.73356	-3.15429	0.00417119
hsa_circ_0089255	hsa_circ:chr9:134525516-134526336	RAPGEF1	0	8.07294	Inf	0.00543567

## Sheet: Table4 GO result 
ID	Description	GeneRatio	BgRatio	pvalue	qvalue	geneID	Count
GO:0048593	camera-type eye morphogenesis	5/63	112/18670	3.78e-05	0.0471133	MEIS1/THRB/ATP8A2/THY1/SOX11	5
GO:0048592	eye morphogenesis	5/63	149/18670	0.000146583	0.0912674	MEIS1/THRB/ATP8A2/THY1/SOX11	5
GO:0098751	bone cell development	3/63	35/18670	0.000221885	0.0921018	MEIS1/ZNF385A/LILRB1	3
GO:0090091	positive regulation of extracellular matrix disassembly	2/63	8/18670	0.000309703	0.0924932	PDPN/FSCN1	2
GO:0060042	retina morphogenesis in camera-type eye	3/63	49/18670	0.000603943	0.0924932	THRB/ATP8A2/THY1	3
GO:0042670	retinal cone cell differentiation	2/63	11/18670	0.000604385	0.0924932	THRB/THY1	2
GO:0046549	retinal cone cell development	2/63	11/18670	0.000604385	0.0924932	THRB/THY1	2
GO:0010718	positive regulation of epithelial to mesenchymal transition	3/63	50/18670	0.000640952	0.0924932	ALX1/PDPN/DAB2	3
GO:0032488	Cdc42 protein signal transduction	2/63	13/18670	0.000853406	0.0924932	SHTN1/ABCA1	2
GO:0007409	axonogenesis	7/63	468/18670	0.000979525	0.0924932	MATN2/ATP8A2/SHTN1/THY1/CSF1R/LPAR3/SLITRK4	7
GO:0032688	negative regulation of interferon-beta production	2/63	14/18670	0.000993476	0.0924932	LILRB1/SIRPA	2
GO:0010721	negative regulation of cell development	6/63	344/18670	0.00105191	0.0924932	MEIS1/THRB/THY1/LILRB1/SRGAP2/SOX11	6
GO:0032370	positive regulation of lipid transport	3/63	61/18670	0.00114629	0.0924932	ATP8A2/CYP19A1/ABCA1	3
GO:0003407	neural retina development	3/63	62/18670	0.00120169	0.0924932	THRB/ATP8A2/THY1	3
GO:0010715	regulation of extracellular matrix disassembly	2/63	17/18670	0.0014751	0.0924932	PDPN/FSCN1	2
GO:0030322	stabilization of membrane potential	2/63	17/18670	0.0014751	0.0924932	KCNK13/KCNK2	2
GO:0035855	megakaryocyte development	2/63	17/18670	0.0014751	0.0924932	MEIS1/ZNF385A	2
GO:0045806	negative regulation of endocytosis	3/63	68/18670	0.00156966	0.0924932	LILRB1/SCAMP5/SIRPA	3
GO:0061515	myeloid cell development	3/63	70/18670	0.0017063	0.0924932	MEIS1/ZNF385A/LILRB1	3
GO:0090596	sensory organ morphogenesis	5/63	256/18670	0.00171414	0.0924932	MEIS1/THRB/ATP8A2/THY1/SOX11	5
GO:0060219	camera-type eye photoreceptor cell differentiation	2/63	19/18670	0.00184668	0.0924932	THRB/THY1	2
GO:0072395	signal transduction involved in cell cycle checkpoint	3/63	74/18670	0.00200137	0.0924932	ZNF385A/E2F7/SOX11	3
GO:0010959	regulation of metal ion transport	6/63	394/18670	0.00209615	0.0924932	SLMAP/CNTN1/THY1/LILRB1/LPAR3/MYO5A	6
GO:0060044	negative regulation of cardiac muscle cell proliferation	2/63	21/18670	0.00225803	0.0924932	MEIS1/KCNK2	2
GO:1903055	positive regulation of extracellular matrix organization	2/63	21/18670	0.00225803	0.0924932	PDPN/FSCN1	2
GO:0002089	lens morphogenesis in camera-type eye	2/63	22/18670	0.00247844	0.0924932	MEIS1/SOX11	2
GO:0097581	lamellipodium organization	3/63	82/18670	0.00268238	0.0924932	PDPN/SRGAP2/FSCN1	3
GO:1905954	positive regulation of lipid localization	3/63	82/18670	0.00268238	0.0924932	ATP8A2/CYP19A1/ABCA1	3
GO:0050768	negative regulation of neurogenesis	5/63	295/18670	0.00316761	0.0924932	MEIS1/THRB/THY1/SRGAP2/SOX11	5
GO:0045332	phospholipid translocation	2/63	25/18670	0.00319787	0.0924932	ATP8A2/ABCA1	2
GO:0002290	gamma-delta T cell activation involved in immune response	1/63	1/18670	0.0033744	0.0924932	LILRB1	1
GO:0003363	lamellipodium assembly involved in ameboidal cell migration	1/63	1/18670	0.0033744	0.0924932	SRGAP2	1
GO:0035548	negative regulation of interferon-beta secretion	1/63	1/18670	0.0033744	0.0924932	LILRB1	1
GO:0051686	establishment of ER localization	1/63	1/18670	0.0033744	0.0924932	MYO5A	1
GO:0061163	endoplasmic reticulum polarization	1/63	1/18670	0.0033744	0.0924932	SHTN1	1
GO:0061573	actin filament bundle retrograde transport	1/63	1/18670	0.0033744	0.0924932	SHTN1	1
GO:0070650	actin filament bundle distribution	1/63	1/18670	0.0033744	0.0924932	SHTN1	1
GO:0090108	positive regulation of high-density lipoprotein particle assembly	1/63	1/18670	0.0033744	0.0924932	ABCA1	1
GO:0099089	establishment of endoplasmic reticulum localization to postsynapse	1/63	1/18670	0.0033744	0.0924932	MYO5A	1
GO:1903720	negative regulation of I-kappaB phosphorylation	1/63	1/18670	0.0033744	0.0924932	SIRPA	1
GO:1904328	regulation of myofibroblast contraction	1/63	1/18670	0.0033744	0.0924932	PDPN	1
GO:1990764	myofibroblast contraction	1/63	1/18670	0.0033744	0.0924932	PDPN	1
GO:2001191	regulation of gamma-delta T cell activation involved in immune response	1/63	1/18670	0.0033744	0.0924932	LILRB1	1
GO:2001193	positive regulation of gamma-delta T cell activation involved in immune response	1/63	1/18670	0.0033744	0.0924932	LILRB1	1
GO:0034204	lipid translocation	2/63	26/18670	0.00345685	0.0924932	ATP8A2/ABCA1	2
GO:0060706	cell differentiation involved in embryonic placenta development	2/63	26/18670	0.00345685	0.0924932	ST14/E2F7	2
GO:0010717	regulation of epithelial to mesenchymal transition	3/63	90/18670	0.00349097	0.0924932	ALX1/PDPN/DAB2	3
GO:0043010	camera-type eye development	5/63	314/18670	0.00413056	0.097559	MEIS1/THRB/ATP8A2/THY1/SOX11	5
GO:0051961	negative regulation of nervous system development	5/63	315/18670	0.00418643	0.097559	MEIS1/THRB/THY1/SRGAP2/SOX11	5
GO:0007626	locomotory behavior	4/63	198/18670	0.00448778	0.097559	MEIS1/VPS13A/ZNF385A/MYO5A	4
GO:0035265	organ growth	4/63	204/18670	0.00498626	0.097559	MATN2/MEIS1/KCNK2/CYP19A1	4
GO:0071222	cellular response to lipopolysaccharide	4/63	205/18670	0.00507281	0.097559	LILRB1/CD180/SIRPA/ABCA1	4
GO:0055022	negative regulation of cardiac muscle tissue growth	2/63	32/18670	0.00520753	0.097559	MEIS1/KCNK2	2
GO:0061117	negative regulation of heart growth	2/63	32/18670	0.00520753	0.097559	MEIS1/KCNK2	2
GO:0001841	neural tube formation	3/63	105/18670	0.00537466	0.097559	ALX1/ST14/SOX11	3
GO:0071219	cellular response to molecule of bacterial origin	4/63	212/18670	0.00570706	0.097559	LILRB1/CD180/SIRPA/ABCA1	4
GO:0060348	bone development	4/63	217/18670	0.00619123	0.097559	MATN2/MEIS1/ZNF385A/LILRB1	4
GO:0033363	secretory granule organization	2/63	35/18670	0.0062065	0.097559	ZNF385A/ABCA1	2
GO:0042462	eye photoreceptor cell development	2/63	35/18670	0.0062065	0.097559	THRB/THY1	2
GO:0110111	negative regulation of animal organ morphogenesis	2/63	35/18670	0.0062065	0.097559	THRB/TNFRSF11B	2
GO:0048638	regulation of developmental growth	5/63	347/18670	0.00627519	0.097559	MEIS1/ATP8A2/SHTN1/KCNK2/LPAR3	5
GO:0048762	mesenchymal cell differentiation	4/63	219/18670	0.00639233	0.097559	ALX1/PDPN/SOX11/DAB2	4
GO:0008050	female courtship behavior	1/63	2/18670	0.00673759	0.097559	THRB	1
GO:0009082	branched-chain amino acid biosynthetic process	1/63	2/18670	0.00673759	0.097559	BCAT1	1
GO:0009098	leucine biosynthetic process	1/63	2/18670	0.00673759	0.097559	BCAT1	1
GO:0009099	valine biosynthetic process	1/63	2/18670	0.00673759	0.097559	BCAT1	1
GO:0021816	extension of a leading process involved in cell motility in cerebral cortex radial glia guided migration	1/63	2/18670	0.00673759	0.097559	SRGAP2	1
GO:0031104	dendrite regeneration	1/63	2/18670	0.00673759	0.097559	MATN2	1
GO:0032877	positive regulation of DNA endoreduplication	1/63	2/18670	0.00673759	0.097559	E2F7	1
GO:0035026	leading edge cell differentiation	1/63	2/18670	0.00673759	0.097559	DAB2	1
GO:0035332	positive regulation of hippo signaling	1/63	2/18670	0.00673759	0.097559	SOX11	1
GO:0042480	negative regulation of eye photoreceptor cell development	1/63	2/18670	0.00673759	0.097559	THRB	1
GO:0042489	negative regulation of odontogenesis of dentin-containing tooth	1/63	2/18670	0.00673759	0.097559	TNFRSF11B	1
GO:0060327	cytoplasmic actin-based contraction involved in cell motility	1/63	2/18670	0.00673759	0.097559	SHTN1	1
GO:0061386	closure of optic fissure	1/63	2/18670	0.00673759	0.097559	SOX11	1
GO:0070889	platelet alpha granule organization	1/63	2/18670	0.00673759	0.097559	ZNF385A	1
GO:0097037	heme export	1/63	2/18670	0.00673759	0.097559	FLVCR2	1
GO:0097166	lens epithelial cell proliferation	1/63	2/18670	0.00673759	0.097559	SOX11	1
GO:0097474	retinal cone cell apoptotic process	1/63	2/18670	0.00673759	0.097559	THRB	1
GO:1901731	positive regulation of platelet aggregation	1/63	2/18670	0.00673759	0.097559	PDPN	1
GO:1905863	invadopodium organization	1/63	2/18670	0.00673759	0.097559	PDPN	1
GO:2000866	positive regulation of estradiol secretion	1/63	2/18670	0.00673759	0.097559	CYP19A1	1
GO:2001109	regulation of lens epithelial cell proliferation	1/63	2/18670	0.00673759	0.097559	SOX11	1
GO:2001111	positive regulation of lens epithelial cell proliferation	1/63	2/18670	0.00673759	0.097559	SOX11	1
GO:2001180	negative regulation of interleukin-10 secretion	1/63	2/18670	0.00673759	0.097559	LILRB1	1
GO:2001202	negative regulation of transforming growth factor-beta secretion	1/63	2/18670	0.00673759	0.097559	LILRB1	1
GO:0001654	eye development	5/63	362/18670	0.00747101	0.101489	MEIS1/THRB/ATP8A2/THY1/SOX11	5
GO:0150063	visual system development	5/63	366/18670	0.00781505	0.101489	MEIS1/THRB/ATP8A2/THY1/SOX11	5
GO:0045124	regulation of bone resorption	2/63	40/18670	0.00804874	0.101489	CSF1R/TNFRSF11B	2
GO:0046621	negative regulation of organ growth	2/63	40/18670	0.00804874	0.101489	MEIS1/KCNK2	2
GO:0045666	positive regulation of neuron differentiation	5/63	371/18670	0.00826049	0.101489	CNTN1/ATP8A2/SHTN1/LPAR3/SOX11	5
GO:0048880	sensory system development	5/63	371/18670	0.00826049	0.101489	MEIS1/THRB/ATP8A2/THY1/SOX11	5
GO:0071216	cellular response to biotic stimulus	4/63	236/18670	0.00827934	0.101489	LILRB1/CD180/SIRPA/ABCA1	4
GO:1903053	regulation of extracellular matrix organization	2/63	41/18670	0.00844323	0.101489	PDPN/FSCN1	2
GO:0001838	embryonic epithelial tube formation	3/63	124/18670	0.00849842	0.101489	ALX1/ST14/SOX11	3
GO:0050663	cytokine secretion	4/63	240/18670	0.00877107	0.101489	LILRB1/SCAMP5/CSF1R/ABCA1	4
GO:2001222	regulation of neuron migration	2/63	42/18670	0.00884626	0.101489	SHTN1/SRGAP2	2
GO:0032368	regulation of lipid transport	3/63	127/18670	0.00907067	0.101489	ATP8A2/CYP19A1/ABCA1	3
GO:0055026	negative regulation of cardiac muscle tissue development	2/63	43/18670	0.00925776	0.101489	MEIS1/KCNK2	2
GO:0031346	positive regulation of cell projection organization	5/63	383/18670	0.00940117	0.101489	CNTN1/ATP8A2/SHTN1/LPAR3/FSCN1	5
